# Supplementary material for: StomachDB: An Integrated Multi-Omics Database for Gastric Diseases
Source: Biology (Basel). 2025 Oct 24;14(11):1484. doi: 10.3390/biology14111484 (PMC12650210; doi:10.3390/biology14111484)
Supplement: Supplementary file 1 [file biology-14-01484-s001.zip]

Archive with 1 entries (1 files):
- biology-3898419-supplementary.pdf
